# Supplementary material for: Refining the Design of Diblock Elastin-Like Polypeptides for Self-Assembly into Nanoparticles
Source: Polymers (Basel). 2021 May 1;13(9):1470. doi: 10.3390/polym13091470 (PMC8125372; doi:10.3390/polym13091470)
Supplement: Supplementary file 1 [file polymers-13-01470-s001.zip]

Archive with 1 entries (1 files):
- polymers-1170130-supplementary.pdf
